# Supplementary material for: Evidence for chikungunya and dengue transmission in Quelimane, Mozambique: Results from an investigation of a potential outbreak of chikungunya virus
Source: PLoS One. 2018 Feb 7;13(2):e0192110. doi: 10.1371/journal.pone.0192110 (PMC5802900; doi:10.1371/journal.pone.0192110)
Supplement: S1 Dataset — (XLSX) [file pone.0192110.s002.xlsx]

## Sheet: Plan1
Seq#	health_unit	age	sex	race_color	education	employment	nd_simptoms	headache	anorexia	weakness	chills	myalgia	arthralgia	r_pain	vomiting	diarrhea	abdominal_pain	tdr_malaria	resul_malaria	altitude	p_breeding	container	n_with_larvae	eggs_pallet	ns1_denv_elisa	igm_denv_elisa	igg_denv_elisa	pcr_denv_result	igm_chik_elisa	igg_chikv_elisa	pcr_chikv	pcr_trioplex	prnt	prnt_result
1	Coalane_hu	27	female	black	secondary	no	1	Yes	Yes	Yes	Yes	Yes	Yes	No	No	No	No	Yes	negative	6	No				negative	negative	negative	negative	negative	negative	undetermined	negative
2	Coalane_hu	49	female	black	secondary	yes	2	Yes	No	No	No	Yes	Yes	No	No	No	Yes	Yes	negative	10	No				negative	positive	negative	negative	negative	positive	negative	negative
3	Coalane_hu	35	male	black	university	yes	3	Yes	No	No	No	No	No	No	Yes	No	No	Yes	negative	7	No			0	negative	negative	negative	negative	negative	positive	negative	negative
4	Coalane_hu	21	male	black	secondary	yes	2	Yes	No	No	Yes	No	Yes	No	No	No	No	Yes	negative	7	Yes	well	1	71	negative	negative	negative	negative	negative	negative	undetermined	negative
5	Coalane_hu	25	male	black	secondary	yes	4	Yes	Yes	Yes	No	No	Yes	Yes	No	Yes	Yes	Yes	negative						negative	negative	negative	negative	positive	positive	negative	negative	Yes	positive
6	Coalane_hu	41	female	black	primary	no	7	Yes	Yes	Yes	Yes	Yes	Yes	No	No	No	No	Yes	positive	2	No			0	negative	negative	negative	negative	negative	positive	negative	negative
7	Coalane_hu	24	female	black	university	no	4	Yes	Yes	Yes	Yes	Yes	Yes	No	No	No	No	Yes	negative	10	No			0	negative	negative	negative	negative	negative	positive	negative	negative
8	Coalane_hu	50	female	black	primary	no	1	Yes	No	Yes	No	No	Yes	Yes	No	No	No	Yes	negative	7	No				negative	negative	negative	negative	negative	positive	negative	negative
9	Coalane_hu	45	female	black	secondary	no	2	Yes	Yes	Yes	Yes	Yes	Yes	No	No	No	No	Yes	negative	11	No			0	negative	negative	negative	negative	negative	negative	negative	negative
10	Coalane_hu	47	female	black	primary	no	1	Yes	Yes	Yes	Yes	Yes	Yes	No	Yes	Yes	No	Yes	negative						negative	negative	negative	negative	negative	positive	negative	negative
11	Coalane_hu	36	female	black	primary	no	3	Yes	Yes	Yes	No	Yes	Yes	Yes	No	No	No	Yes	negative	7	No			0	negative	negative	negative	negative	negative	positive	negative	negative
12	Coalane_hu	20	female	black	secondary	no	1	Yes	Yes	Yes	Yes	Yes	Yes	Yes	No	No	No	Yes	negative						negative	negative	negative	negative	undetermined	positive	negative	negative
13	Coalane_hu	35	male	black	primary	yes	5	Yes	Yes	Yes	Yes	Yes	Yes	Yes	No	No	No	Yes	negative						negative	negative	negative	negative	negative	positive	negative	negative
14	Coalane_hu	48	female	black	primary	no	2	Yes	Yes	Yes	No	Yes	No	No	No	No	No	Yes	negative	3	No			0	negative	negative	negative	negative	undetermined	positive	negative	negative
15	Coalane_hu	27	male	black	primary	yes	1	Yes	Yes	Yes	No	Yes	Yes	Yes	No	Yes	No	Yes	negative	13	Yes	well	1	0	negative	negative	negative	negative	negative	positive	negative	negative
16	Coalane_hu	36	male	black	secondary	yes	2	Yes	Yes	Yes	Yes	Yes	Yes	No	No	No	No	Yes	negative	13	No			0	negative	negative	negative	negative	negative	negative	negative	negative
17	Coalane_hu	30	male	black	secondary	yes	1	Yes	Yes	Yes	Yes	No	Yes	Yes	No	No	No	Yes	negative						negative	negative	negative	negative	negative	negative	negative	negative
18	Coalane_hu	18	male	black	university	no	2	Yes	Yes	Yes	Yes	Yes	Yes	Yes	No	Yes	No	Yes	negative	3	Yes	drum	1	86	negative	negative	negative	negative	negative	negative	negative	negative
19	Coalane_hu	25	male	black	primary	yes	2	Yes	No	Yes	No	Yes	Yes	Yes	No	No	No	Yes	negative	5	No				negative	negative	negative	negative	undetermined	positive	negative	negative
20	Coalane_hu	43	female	black	primary	no	1	Yes	No	No	Yes	No	Yes	Yes	No	No	No	Yes	negative	8	No			9	negative	negative	negative	negative	negative	positive	negative	negative
21	Coalane_hu	34	female	black	university	yes	1	Yes	Yes	Yes	Yes	Yes	Yes	Yes	No	Yes	No	Yes	negative	9	Yes	tank	1	0	negative	negative	negative	negative	negative	negative	negative	negative
22	Coalane_hu	11	female	black	primary	no	5	Yes	Yes	Yes	Yes	No	Yes	Yes	No	No	No	Yes	negative						negative	negative	negative	negative	negative	negative	negative	negative
23	Coalane_hu	43	female	black	illiterates	no	4	Yes	Yes	Yes	Yes	Yes	Yes	Yes	No	No	Yes	Yes	positive						negative	negative	negative	negative	negative	positive	negative	negative
24	Coalane_hu	20	female	black	primary	no	6	Yes	Yes	Yes	Yes	Yes	Yes	Yes	No	No	No	Yes	negative						negative	negative	negative	negative	undetermined	negative	negative	negative
25	Coalane_hu	32	male	black	primary	no	1	Yes	No	No	No	No	Yes	Yes	No	No	No	Yes	negative						negative	negative	negative	negative	positive	positive	negative	negative	Yes	positive
26	Coalane_hu	18	female	black	secondary	no	1	Yes	No	Yes	Yes	Yes	Yes	Yes	No	No	Yes	Yes	negative	5	No			0	negative	negative	negative	negative	negative	positive	negative	negative
27	Coalane_hu	30	male	black	illiterates	no	2	Yes	No	Yes	Yes	Yes	Yes	No	No	No	No	Yes	negative	7	No			0	negative	negative	negative	negative	negative	positive	negative	negative
28	Coalane_hu	64	female	black	primary	no	3	Yes	No	Yes	No	Yes	Yes	Yes	No	No	No	Yes	negative	12	Yes	can	1	0	negative	negative	negative	negative	positive	positive	negative	negative	Yes	positive
29	Coalane_hu	33	female	black	primary	no	1	Yes	No	Yes	Yes	Yes	Yes	Yes	No	No	No	Yes	negative						negative	negative	negative	negative	negative	positive	negative	negative
30	Coalane_hu	16	female	black	secondary	no	1	Yes	No	Yes	Yes	No	Yes	Yes	No	No	No	Yes	negative	13	No			7	negative	negative	negative	negative	positive	negative	negative	negative	Yes	negative
31	Coalane_hu	48	male	black	primary	yes	6	Yes	No	Yes	Yes	No	Yes	Yes	No	No	No	Yes	negative	6	No			2	negative	negative	negative	negative	positive	positive	negative	negative	Yes	positive
32	Coalane_hu	29	female	black	primary	no	1	Yes	Yes	Yes	Yes	Yes	Yes	No	No	No	No	Yes	positive	12	No			0	negative	negative	negative	negative	negative	positive	negative	negative
33	Coalane_hu	19	female	black	primary	no	2	Yes	Yes	Yes	Yes	No	Yes	Yes	No	No	No	Yes	negative						negative	negative	negative	negative	undetermined	positive	negative	negative
34	Coalane_hu	34	male	black	university	yes	1	Yes	No	Yes	No	No	Yes	Yes	No	No	No	Yes	negative	6	No				negative	negative	negative	negative	negative	positive	negative	negative
35	Coalane_hu	24	male	black	primary	no	1	Yes	No	Yes	Yes	Yes	Yes	Yes	No	No	No	Yes	negative	11	Yes	pan	1	58	negative	negative	negative	negative	negative	positive	negative	negative
36	Coalane_hu	27	female	black	primary	no	3	Yes	Yes	Yes	Yes	Yes	Yes	Yes	No	No	No	Yes	negative	6	No			0	negative	negative	negative	negative	undetermined	positive	negative	negative
37	Coalane_hu	19	male	black	primary	no	1	Yes	No	No	No	No	Yes	Yes	No	No	No	Yes	positive						negative	negative	negative	negative	undetermined	negative	negative	negative
38	Coalane_hu	35	female	black	primary	no	7	Yes	Yes	Yes	Yes	Yes	Yes	Yes	No	No	Yes	Yes	negative	12	No			0	negative	negative	negative	negative	negative	positive	negative	negative
39	Coalane_hu	21	female	black	secondary	no	2	Yes	Yes	Yes	No	Yes	Yes	Yes	No	No	Yes	Yes	negative						negative		negative	negative	negative	positive	negative	negative
40	Coalane_hu	15	male	black	secondary	no	1	Yes	Yes	Yes	No	No	Yes	No	No	No	Yes	Yes	negative	6	No			0	negative		negative	negative	negative	negative	negative	negative
41	Coalane_hu	35	male	black	secondary	yes	4	Yes	No	Yes	Yes	Yes	Yes	No	No	No	No	Yes	negative	5	No			0	negative		negative	negative	positive	positive	negative	negative	Yes	positive
42	Coalane_hu	21	male	black	secondary	no	1	Yes	No	Yes	Yes	Yes	Yes	No	Yes	Yes	No	Yes	negative	9	Yes	tank	1	0	negative		negative	negative	negative	negative	negative	negative
43	Coalane_hu	28	female	black	illiterates	no	2	Yes	Yes	Yes	Yes	Yes	Yes	No	No	No	Yes	Yes	negative	1	No			0	negative		negative	negative	negative	negative	negative	negative
44	Coalane_hu	28	male	black	secondary	no	4	Yes	Yes	Yes	Yes	Yes	Yes	No	No	No	Yes	Yes	negative	2	No			0	negative		negative	negative	negative	positive	negative	negative
45	Coalane_hu	19	male	black	secondary	no	7	Yes	Yes	Yes	Yes	Yes	Yes	No	No	No	No	Yes	negative	3	Yes	coconut_shell	2	0	negative		negative	negative	negative	positive	negative	negative
46	Coalane_hu	56	male	black	secondary	yes	3	Yes	No	No	No	Yes	Yes	No	No	No	Yes	Yes	negative	5	No			0	negative		negative	negative	negative	positive	negative	negative	Yes	positive
47	Coalane_hu	23	male	black	secondary	no	7	Yes	Yes	Yes	Yes	No	Yes	No	No	No	No	Yes	negative	6	Yes	can	2	195	negative		negative	negative	negative	negative	negative	negative
48	Coalane_hu	13	male	black	primary	no	6	Yes	No	Yes	Yes	Yes	Yes	No	No	No	Yes	Yes	negative	11	No			0	negative		negative	negative	positive	positive	negative	negative
49	Coalane_hu	29	male	black	primary	yes	4	Yes	Yes	Yes	Yes	Yes	Yes	Yes	No	No	No	Yes	positive	5	No			0	negative		negative	negative	positive	positive	negative	negative	Yes	positive
50	Coalane_hu	30	female	black	primary	yes	3	Yes	Yes	Yes	Yes	No	Yes	Yes	No	No	No	Yes	negative	9	No			0	negative		negative	negative	negative	positive	negative	negative
51	Coalane_hu	47	female	black	illiterates	no	2	Yes	Yes	Yes	Yes	Yes	Yes	No	No	No	No	Yes	positive	5	No			0	negative		negative	negative	negative	positive	negative	negative
52	Coalane_hu	27	male	black	secondary	no	7	Yes	Yes	Yes	Yes	Yes	Yes	Yes	Yes	No	Yes	Yes	negative	9	No			0	negative		negative	negative	positive	positive	negative	negative	Yes	positive
53	Coalane_hu	48	male	black	university	yes	5	Yes	Yes	No	Yes	No	Yes	No	No	No	No	Yes	negative	7	Yes	tire	1	0	negative		negative	negative	negative	negative	negative	negative
54	Coalane_hu	18	female	black	university	no	1	Yes	Yes	Yes	Yes	Yes	Yes	No	No	No	No	Yes	negative	6	Yes	tire	1	30	negative		negative	negative	undetermined	negative	negative	negative
55	Coalane_hu	40	female	black	secondary	yes	5	Yes	No	No	Yes	Yes	Yes	No	No	No	No	Yes	negative	6	No			0	negative		negative	negative	negative	positive	negative	negative
56	Coalane_hu	64	female	black	illiterates	no	1	Yes	Yes	Yes	Yes	No	Yes	No	No	No	No	Yes	positive	5	Yes	landfill	1	0	negative		negative	negative	negative	positive	negative	negative
57	Coalane_hu	30	female	black	secondary	no	1	Yes	Yes	Yes	Yes	No	Yes	No	Yes	No	No	Yes	negative						negative		negative	negative	negative	negative	negative	negative
58	Coalane_hu	39	female	black	secondary	yes	2	Yes	Yes	Yes	Yes	No	No	No	No	No	Yes	Yes	negative	11	No				negative		negative	negative	negative	negative	negative	negative
59	Coalane_hu	30	female	black	secondary	yes	7	Yes	Yes	Yes	Yes	Yes	No	No	No	No	No	Yes	negative	7	Yes	can	1	31	negative		negative	negative	positive	positive	negative	negative	Yes	positive
60	Coalane_hu	45	female	black	primary	no	2	Yes	Yes	Yes	Yes	Yes	Yes	Yes	No	No	Yes	Yes	negative	9	No			0	negative		negative	negative	negative	positive	negative	negative
61	Coalane_hu	33	female	black	secondary	yes	6	Yes	No	Yes	Yes	No	Yes	No	No	No	No	Yes	negative	4	Yes	sewage pipe	1	12	negative		negative	negative	negative	positive	negative	negative
62	Coalane_hu	35	female	black	primary	no	2	Yes	No	No	No	No	Yes	No	No	No	Yes	Yes	negative	10	No			0	negative		negative	negative	negative	positive	negative	negative
63	Coalane_hu	35	female	black	illiterates	no	2	Yes	Yes	Yes	Yes	Yes	Yes	Yes	No	No	Yes	Yes	negative	9	No			20	negative		negative	negative	negative	positive	negative	negative
64	Coalane_hu	41	male	black	primary	yes	1	Yes	Yes	Yes	Yes	No	Yes	No	Yes	No	Yes	Yes	negative	1	No			0	negative		negative	negative	negative	positive	negative	negative
65	Coalane_hu	73	female	black	illiterates	no	7	Yes	No	Yes	No	Yes	Yes	Yes	No	No	No	Yes	negative	13	No				negative		negative	negative	negative	positive	negative	negative
66	Coalane_hu	58	female	black	primary	no	6	Yes	No	No	Yes	No	Yes	No	No	No	No	Yes	negative	13	No				negative		negative	negative	negative	positive	negative	negative
67	Coalane_hu	14	female	black	secondary	no	1	Yes	No	No	Yes	Yes	Yes	No	No	No	No	Yes	negative	6	No			61	negative		negative	negative	negative	negative	negative	negative
68	Coalane_hu	72	female	black	illiterates	no	3	Yes	No	Yes	No	Yes	Yes	Yes	No	No	No	Yes	negative	10	No				negative		negative	negative	negative	positive	negative	negative
69	Coalane_hu	34	male	black	secondary	yes	7	Yes	Yes	Yes	Yes	Yes	Yes	No	No	No	Yes	Yes	negative						negative		negative	negative	negative	positive	negative	negative
70	Coalane_hu	45	male	black	illiterates	no	7	Yes	No	Yes	Yes	No	Yes	No	No	No	Yes	Yes	negative	5	No			0	negative		negative	negative	negative	positive	negative	negative
71	Coalane_hu	70	male	black	illiterates	no	4	Yes	Yes	Yes	Yes	Yes	Yes	No	No	No	No	Yes	negative						negative		negative	negative	positive	negative	negative	negative
72	Coalane_hu	24	female	black	secondary	no	7	Yes	No	Yes	Yes	Yes	Yes	Yes	No	Yes	Yes	Yes	negative						negative		negative	negative	negative	negative	negative	negative
73	Coalane_hu	35	female	black	primary	no	3	Yes	Yes	Yes	Yes	Yes	Yes	No	No	No	No	Yes	positive	8	No			0	negative		negative	negative	negative	positive	negative	negative
74	Coalane_hu	37	female	black	university	yes	2	Yes	Yes	Yes	Yes	Yes	Yes	No	No	No	No	Yes	negative	9	Yes	well	0	0	negative		negative	negative	negative	positive	negative	negative	Yes	positive
75	Coalane_hu	56	female	black	secondary	no	3	Yes	Yes	Yes	Yes	Yes	Yes	No	No	No	No	Yes	negative	13	Yes	bucket	1	0	negative		negative	negative	negative	positive	negative	negative	Yes	positive
76	Coalane_hu	64	male	black	secondary	yes	4	Yes	Yes	Yes	Yes	No	Yes	No	No	No	Yes	Yes	negative	8	Yes	well	0	0	negative		negative	negative	negative	positive	negative	negative
77	Coalane_hu	18	male	black	secondary	no	2	Yes	Yes	No	Yes	Yes	Yes	No	No	No	Yes	Yes	negative	5	No			0	negative		negative	negative	negative	negative	negative	negative
78	Coalane_hu	24	female	black	secondary	yes	1	Yes	No	Yes	Yes	Yes	Yes	No	No	No	No	Yes	positive	2	No			0	negative		negative	negative	negative	positive	negative	negative
79	Coalane_hu	26	female	black	secondary	yes	3	Yes	Yes	Yes	Yes	Yes	Yes	Yes	Yes	Yes	Yes	Yes	positive	12	No			0	negative		negative	negative	negative	negative	negative	negative
80	Coalane_hu	35	male	black	illiterates	yes	3	Yes	Yes	Yes	Yes	Yes	Yes	No	No	No	No	Yes	positive	7	No			521	negative		negative	negative	negative	positive	negative	negative
81	Coalane_hu	29	male	black	primary	no	3	Yes	Yes	Yes	Yes	Yes	Yes	No	Yes	No	No	Yes	positive	4	No			0	negative		negative	negative	negative	negative	negative	negative
82	Coalane_hu	21	female	black	secondary	yes	2	Yes	Yes	Yes	Yes	Yes	Yes	No	No	No	No	Yes	negative	11	Yes	bucket	1		negative		negative	negative	negative	negative	negative	negative
83	Coalane_hu	45	female	black	illiterates	no	6	Yes	Yes	Yes	Yes	Yes	Yes	No	No	No	Yes	Yes	negative	5	No			0	negative		negative	negative	positive	positive	negative	negative
84	Coalane_hu	20	female	black	illiterates	no	3	Yes	Yes	Yes	Yes	Yes	Yes	No	No	No	No	Yes	negative	6	Yes	drum	0	99	negative		negative	negative	positive	negative	negative	negative
85	Coalane_hu	8	female	black	primary	no	7	Yes	Yes	Yes	Yes	Yes	Yes	No	Yes	Yes	Yes	Yes	negative						negative		negative	negative	negative	positive	negative	negative
86	Coalane_hu	26	female	black	secondary	yes	2	Yes	No	Yes	Yes	Yes	Yes	No	No	No	Yes	Yes	negative	10	No			0	negative		negative	negative	negative	positive	negative	negative
87	Coalane_hu	23	male	black	university	yes	6	Yes	Yes	Yes	Yes	No	Yes	No	No	Yes	No	Yes	negative	7	No				negative		negative	negative	negative	positive	negative	negative
88	Coalane_hu	28	male	black	secondary	yes	7	Yes	Yes	Yes	Yes	Yes	Yes	Yes	No	No	Yes	Yes	negative	2	No			42	negative		negative	negative	negative	positive	negative	negative
89	Coalane_hu	19	male	black	secondary	no	3	Yes	Yes	Yes	Yes	No	Yes	No	No	No	No	Yes	negative	6	No				negative		negative	negative	negative	negative	negative	negative
90	Coalane_hu	20	male	black	secondary	no	2	Yes	Yes	Yes	Yes	Yes	Yes	No	No	No	Yes	Yes	negative	2	No			0	negative		negative	negative	negative	positive	negative	negative
91	Coalane_hu	39	female	black	secondary	no	7	Yes	Yes	Yes	Yes	Yes	Yes	No	No	No	No	Yes	negative	5	No			209	negative		negative	negative	negative	positive	negative	negative
92	Coalane_hu	21	male	black	secondary	no	3	Yes	Yes	Yes	Yes	Yes	Yes	Yes	No	No	Yes	Yes	positive	3	Yes	well	0	0	negative		negative	negative	negative	negative	negative	negative
93	Coalane_hu	54	female	black	illiterates	no	2	Yes	Yes	Yes	Yes	Yes	Yes	No	No	No	No	Yes	negative	6	No			0	negative		negative	negative	negative	positive	negative	negative
94	Coalane_hu	20	male	black	secondary	yes	2	Yes	Yes	Yes	Yes	Yes	Yes	No	No	No	Yes	Yes	negative	7	No				negative		negative	negative	negative	negative	negative	negative
95	Coalane_hu	45	female	black	illiterates	no	2	Yes	Yes	No	No	No	Yes	Yes	No	No	Yes	Yes	negative	10	No			0	negative		negative	negative	negative	positive	negative	negative
96	Coalane_hu	35	male	black	secondary	no	2	Yes	Yes	Yes	Yes	Yes	Yes	No	No	No	Yes	Yes	positive	6	No				negative		negative	negative	negative	negative	negative	negative
97	Coalane_hu	34	female	black	illiterates	no	2	Yes	Yes	Yes	Yes	Yes	Yes	No	No	No	No	Yes	negative	2	No				negative		negative	negative	positive	positive	negative	negative
98	24_julho_hu	16	female	black	primary	no	2	Yes	No	Yes	No	Yes	Yes	Yes	No	No	No	Yes	positive						negative	negative	negative	negative	negative	positive	negative	negative
99	24_julho_hu	6	male	black	illiterates	no	2	Yes	No	No	Yes	No	No	No	No	No	Yes	Yes	positive						negative	negative	negative	negative	positive	negative	negative	negative
100	24_julho_hu	28	male	black	university	yes	2	Yes	No	Yes	Yes	Yes	Yes	No	No	No	Yes	Yes	negative						negative	negative	negative	negative	negative	negative	negative	negative
101	24_julho_hu	46	male	black	secondary	yes	4	Yes	No	No	Yes	Yes	Yes	No	No	No	No	Yes	negative						negative	negative	negative	negative	negative	positive	negative	negative
102	24_julho_hu	28	female	black	illiterates	no	2	Yes	No	No	Yes	No	No	No	No	No	No	Yes	negative						negative	negative	negative	negative	negative	positive	negative	negative
103	17_setembro_hu	13	female	black	primary	no	2	Yes	No	Yes	Yes	No	Yes	No	No	No	No	Yes	positive						negative	negative	negative	negative	negative	negative	negative	negative
104	17_setembro_hu	45	female	black	illiterates	no	3	Yes	No	Yes	Yes	Yes	Yes	No	No	No	No	Yes	positive						negative	negative	negative	negative	negative	negative	negative	negative
105	17_setembro_hu	8	male	black	primary	no	4	Yes	Yes	No	Yes	Yes	No	No	No	No	Yes	Yes	negative						negative	negative	negative	negative	negative	negative	negative	negative
106	17_setembro_hu	53	female	black	secondary	yes	3	Yes	Yes	No	Yes	No	Yes	No	No	No	Yes	Yes	negative						negative	negative	negative	negative	negative	negative	negative	negative
107	17_setembro_hu	26	female	black	secondary	no	3	Yes	No	No	Yes	No	No	No	No	No	No	Yes	negative						negative	negative	negative	negative	negative	negative	negative	negative
108	17_setembro_hu	60	male	black	secondary	no	1	Yes	No	No	Yes	No	No	No	No	No	No	Yes	negative						negative	negative	negative	negative	negative	positive	negative	negative
109	17_setembro_hu	19	male	black	secondary	yes	1	Yes	No	No	Yes	Yes	Yes	No	No	No	No	Yes	negative						negative	negative	negative	negative	negative	positive	negative	negative
110	17_setembro_hu	20	female	black	illiterates	no	3	Yes	No	No	Yes	Yes	Yes	No	No	No	Yes	Yes	positive						negative	negative	negative	negative	negative	negative	negative	negative
111	4_dezembro_hu	20	female	black	secondary	no	3	Yes	Yes	Yes	Yes	Yes	Yes	No	No	No	Yes	Yes	positive						negative	negative	negative	negative	negative	positive	negative	negative
112	4_dezembro_hu	19	female	black	illiterates	no	2	Yes	No	No	Yes	Yes	No	No	No	No	Yes	Yes	positive						negative	negative	negative	negative	negative	positive	negative	negative
113	4_dezembro_hu	50	female	black	illiterates	no	2	No	No	No	Yes	Yes	Yes	No	No	No	No	Yes	positive						negative	negative	negative	negative	negative	positive	negative	negative
114	4_dezembro_hu	32	male	black	primary	yes	2	Yes	No	No	Yes	Yes	Yes	Yes	No	No	No	Yes	positive						negative	negative	negative	negative	negative	positive	negative	negative
115	4_dezembro_hu	23	male	black	secondary	yes	2	No	No	No	Yes	Yes	Yes	No	No	No	Yes	Yes	positive						negative	negative	negative	negative	negative	negative	negative	negative
116	4_dezembro_hu	45	female	black	illiterates	no	3	Yes	No	No	No	Yes	Yes	No	Yes	No	No	Yes	negative						negative	negative	negative	negative	negative	positive	negative	negative
117	4_dezembro_hu	28	male	black	illiterates	yes	2	Yes	No	No	Yes	Yes	Yes	Yes	No	No	Yes	Yes	negative						negative	negative	negative	negative	negative	positive	negative	negative
118	4_dezembro_hu	26	female	black	illiterates	yes	2	Yes	No	No	Yes	Yes	Yes	Yes	No	No	Yes	Yes	negative						negative	negative	negative	negative	negative	negative	negative	negative
119	4_dezembro_hu	27	male	black	secondary	no	2	Yes	Yes	Yes	Yes	Yes	Yes	No	No	No	No	Yes	positive						negative	negative	negative	negative	negative	positive	negative	negative
120	4_dezembro_hu	22	male	black	secondary	no	3	Yes	No	Yes	Yes	Yes	Yes	Yes	No	No	Yes	Yes	positive						negative	negative	negative	negative	negative	positive	negative	negative
121	4_dezembro_hu	21	female	black	secondary	no	1	Yes	No	No	Yes	Yes	Yes	No	No	No	No	Yes	negative						negative	negative	negative	negative	negative	negative	negative	negative
122	4_dezembro_hu	30	female	black	illiterates	no	5	Yes	No	No	No	Yes	Yes	No	No	No	No	Yes	negative						negative	negative	negative	negative	negative	positive	negative	negative
123	24_julho_hu	17	male	black	secondary	no	5	Yes	Yes	Yes	Yes	Yes	Yes	No	No	No	Yes	Yes	positive						negative	negative	negative	negative	negative	negative	negative	negative
124	24_julho_hu	40	female	black	illiterates	no	2	No	No	No	Yes	Yes	No	No	No	No	No	Yes	negative						negative	negative	negative	negative	negative	positive	negative	negative
125	24_julho_hu	16	female	black	secondary	no	2	Yes	No	No	Yes	Yes	Yes	No	No	No	No	Yes	positive						negative	negative	negative	negative	negative	negative	negative	negative
126	24_julho_hu	60	female	black	illiterates	no	2	No	No	Yes	No	No	No	No	Yes	Yes	No	Yes	positive						negative	negative	negative	negative	negative	positive	negative	negative
127	24_julho_hu	9	female	black	primary	no	2	Yes	No	No	Yes	No	No	No	No	No	Yes	Yes	negative						negative	negative	negative	negative	negative	negative	negative	negative
128	4_dezembro_hu	19	female	black	secondary	no	1	Yes	No	No	No	Yes	No	No	No	No	No	Yes	negative						negative	negative	negative	negative	negative	positive	negative	negative
129	4_dezembro_hu	32	male	black	illiterates	no	2	Yes	No	No	Yes	Yes	Yes	No	No	No	No	Yes	negative						negative	negative	negative	negative	negative	positive	negative	negative
130	4_dezembro_hu	50	female	black	illiterates	no	7	Yes	No	Yes	Yes	Yes	Yes	No	No	No	No	Yes	negative						negative	negative	negative	negative	negative	positive	negative	negative
131	4_dezembro_hu	16	female	black	secondary	no	1	Yes	No	No	Yes	No	Yes	No	No	Yes	Yes	Yes	negative						negative	negative	negative	negative	positive	positive	negative	negative
132	4_dezembro_hu	30	female	black	illiterates	no	1	No	No	No	Yes	Yes	Yes	No	Yes	No	No	Yes	positive						negative	negative	negative	negative	negative	positive	negative	negative
133	4_dezembro_hu	37	female	black	secondary	yes	2	Yes	Yes	Yes	Yes	Yes	Yes	No	No	No	No	Yes	negative						negative	negative	negative	negative	negative	negative	negative	negative
134	quelimane_hp	28	female	black	secondary	yes	5	Yes	No	Yes	Yes	Yes	No	No	Yes	No	No	Yes	negative						negative	negative	negative	negative	negative	negative	negative	negative
135	quelimane_hp	22	male	black	secondary	no	1	Yes	No	No	Yes	Yes	Yes	Yes	No	No	No	Yes	negative						negative	negative	negative	negative	negative	negative	negative	negative
136	quelimane_hp	20	female	black	illiterates	no	4	Yes	No	No	Yes	Yes	Yes	No	No	No	Yes	Yes	negative						negative	negative	negative	negative	negative	negative	negative	negative
137	24_julho_hu	23	female	black	secondary	yes	1	Yes	No	No	Yes	No	No	No	No	No	No	Yes	negative						negative	negative	negative	negative	negative	positive	negative	negative
138	24_julho_hu	40	female	black	illiterates	no	1	Yes	No	No	No	Yes	Yes	No	No	No	No	Yes	positive						negative	negative	negative	negative	negative	positive	negative	negative
139	24_julho_hu	12	female	black	illiterates	no	1	Yes	No	No	Yes	Yes	Yes	No	No	No	No	Yes	positive						negative	negative	negative	negative	positive	negative	negative	negative
140	quelimane_hp	13	male	black	primary	no	2	Yes	No	No	No	Yes	Yes	No	Yes	No	No	Yes	negative						negative	negative	negative	negative	negative	negative	negative	negative
141	quelimane_hp	40	female	black	secondary	no	1	Yes	No	No	Yes	Yes	Yes	No	No	No	Yes	Yes	negative						negative	negative	negative	negative	negative	negative	negative	negative
142	17_setembro_hu	45	female	black	illiterates	no	1	Yes	Yes	Yes	Yes	Yes	Yes	Yes	No	No	Yes	Yes	negative						negative	negative	negative	negative	negative	positive	negative	negative
143	17_setembro_hu	23	female	black	illiterates	no	1	Yes	No	Yes	No	No	No	Yes	No	No	No	Yes	negative						negative	negative	negative	negative	negative	positive	negative	negative
144	17_setembro_hu	20	female	black	university	no	2	Yes	No	Yes	Yes	No	No	No	No	No	No	Yes	negative						negative	negative	negative	negative	negative	negative	negative	negative
145	17_setembro_hu	28	female	black	secondary	no	1	Yes	No	Yes	No	No	Yes	No	No	No	No	Yes	negative						negative	negative	negative	negative	negative	negative	negative	negative
146	17_setembro_hu	25	male	black	secondary	yes	2	No	Yes	Yes	Yes	Yes	Yes	No	No	No	No	Yes	positive						negative	negative	negative	negative	negative	negative	negative	negative
147	4_dezembro_hu	29	female	black	secondary	yes	2	Yes	No	Yes	Yes	No	Yes	No	No	No	No	Yes	negative						negative	negative	negative	negative	negative	negative	negative	negative
148	4_dezembro_hu	18	female	black	secondary	no	1	Yes	No	No	No	Yes	Yes	No	No	No	No	Yes	negative						negative	negative	negative	negative	negative	positive	negative	negative
149	4_dezembro_hu	14	male	black	illiterates	yes	2	Yes	No	No	Yes	No	No	No	No	No	No	Yes	negative						negative	negative	negative	negative	negative	positive	negative	negative
150	4_dezembro_hu	46	male	black	primary	yes	1	No	No	No	Yes	Yes	Yes	No	No	No	No	Yes	negative						negative	negative	negative	negative	negative	positive	negative	negative
151	4_dezembro_hu	29	female	black	secondary	yes	1	Yes	No	Yes	Yes	Yes	Yes	No	Yes	No	Yes	Yes	negative						negative	negative	negative	negative	negative	positive	negative	negative
152	4_dezembro_hu	20	male	black	secondary	no	2	No	No	Yes	Yes	No	Yes	No	No	No	No	Yes	negative						negative	negative	negative	negative	negative	negative	negative	negative
153	24_julho_hu	20	female	black	secondary	no	1	Yes	No	No	Yes	Yes	Yes	No	No	No	Yes	Yes	negative						negative	negative	negative	negative	negative	negative	negative	negative
154	24_julho_hu	18	male	black	primary	yes	3	Yes	Yes	Yes	Yes	Yes	Yes	Yes	Yes	No	Yes	Yes	positive						negative	negative	negative	negative	negative	positive	negative	negative
155	24_julho_hu	18	male	black	secondary	no	1	Yes	No	No	Yes	Yes	Yes	No	No	Yes	No	Yes	positive						negative	negative	negative	negative	negative	negative	negative	negative
156	24_julho_hu	23	male	black	illiterates	no	2	Yes	No	No	No	Yes	Yes	No	No	No	No	Yes	negative						negative	negative	negative	negative	negative	positive	negative	negative
157	24_julho_hu	28	female	black	illiterates	no	1	Yes	Yes	No	Yes	Yes	Yes	No	Yes	Yes	Yes	Yes	negative						negative	negative	negative	negative	negative	positive	negative	negative
158	4_dezembro_hu	40	female	black	illiterates	no	2	Yes	Yes	No	Yes	Yes	Yes	No	Yes	No	Yes	Yes	negative						negative	negative	negative	negative	negative	positive	negative	negative
159	4_dezembro_hu	30	female	black	illiterates	no	2	Yes	Yes	Yes	Yes	Yes	Yes	No	No	No	Yes	Yes	negative						negative	negative	negative	negative	negative	positive	negative	negative
160	4_dezembro_hu	21	female	black	primary	no	1	Yes	No	No	No	Yes	Yes	No	No	No	No	Yes	negative						negative	negative	negative	negative	negative	positive	negative	negative
161	4_dezembro_hu	26	female	black	secondary	yes	2	Yes	Yes	Yes	Yes	Yes	Yes	No	No	No	No	Yes	negative						negative	negative	negative	negative	negative	negative	negative	negative
162	4_dezembro_hu	35	female	black	secondary	yes	1	No	No	No	Yes	Yes	Yes	No	No	No	No	Yes	negative						negative	negative	negative	negative	negative	positive	negative	negative
163	4_dezembro_hu	19	male	black	secondary	yes	1	Yes	No	No	Yes	Yes	Yes	Yes	No	No	Yes	Yes	negative						negative	negative	negative	negative	negative	positive	negative	negative
