# Supplementary material for: Evidence for chikungunya and dengue transmission in Quelimane, Mozambique: Results from an investigation of a potential outbreak of chikungunya virus
Source: PLoS One. 2018 Feb 7;13(2):e0192110. doi: 10.1371/journal.pone.0192110 (PMC5802900; doi:10.1371/journal.pone.0192110)
Supplement: S2 Dataset — (XLSX) [file pone.0192110.s003.xlsx]

## Sheet: S3 Table. Mosquitoes classifica
Sequence	identification	male	female	damaged	Total
1	Aedes			all
2	Aedes			all
3	Aedes			all
4	Aedes			all
5	Aedes			all
6	Aedes formosus	5	0	0	5
7	Aedes			all
8	Aedes			all
9	Aedes aegypti	0	7	0	7
10	Aedes aegypti	2	16	0	18
11	Aedes aegypti	0	4	0	4
12	Aedes aegypti	0	1	0	1
13	Aedes			all
14	Aedes aegypti	1	7	0	8
15	Aedes aegypti	5	0	0	5
16	Aedes aegypti	1	0	0	1
17	Aedes			all
18	Aedes formosus	0	7	0	7
19	Aedes aegypti	0	5	0	5
20	Aedes aegypti	0	6	0	6
21	Aedes aegypti	0	15	0	15
22	Aedes			all
23	Aedes			all
24	Aedes			all
25	Aedes aegypti	3	1	0	4
26	Aedes			all
27	Aedes aegypti	1	0	0	1
28	Aedes aegypti	0	1	0	1
29	Aedes			all
30	Aedes aegypti	9	1	0	10
31	Aedes aegypti	0	9	0	9
32	Aedes aegypti	3	2	0	5
33	Aedes aegypti	9	0	0	9
34	Aedes aegypti	0	8	0	8
35	Aedes aegypti	0	7	0	7
36	Aedes			all
37	Aedes aegypti	1	0	0	1
38	Aedes aegypti	0	1	0	1
39	Aedes aegypti	3	0	0	3
40	Aedes			all
41	Aedes			all
42	Aedes aegypti	10	1	0	11
43	Aedes aegypti	0	4	0	4
44	Aedes aegypti	8	5	0	13
45	Aedes aegypti	0	6	0	6
46	Aedes aegypti	6	0	0	6
47	Aedes			all
48	Aedes aegypti	0	2	0	2
49	Aedes			all
50	Aedes aegypti	5	5	0	10
51	Aedes			all
52	Aedes			all
53	Aedes aegypti	0	1	0	1
54	Aedes			all
55	Aedes aegypti	0	1	0	1
56	Aedes			all
57	Aedes			all
58	Aedes			all
59	Aedes			all
60	Aedes aegypti	0	3	0	3
61	Aedes			all
62	Aedes aegypti	6	0	0	6
	TOTAL	78	126		204
