# Supplementary material for: Evidence for chikungunya and dengue transmission in Quelimane, Mozambique: Results from an investigation of a potential outbreak of chikungunya virus
Source: PLoS One. 2018 Feb 7;13(2):e0192110. doi: 10.1371/journal.pone.0192110 (PMC5802900; doi:10.1371/journal.pone.0192110)
Supplement: S1 Table — (XLSX) [file pone.0192110.s004.xlsx]

## Sheet: Dictionary
Variable	Label
Seq#	patient identification
health_unit	health center where patients were enrolled
age	age
sex	sex
race_color	race or color of the patient.
education	educational level
employment	employment
nd_simptoms	Days of symptoms from onset until patient enrollment
headache	headache
anorexia	anorexia
weakness	weakness
chills	chills
myalgia	myalgia
arthralgia	arthralgia
r_pain	retro orbital pain
vomiting	vomiting
diarrhea	diarrhea
abdominal_pain	Abdominal pain
tdr_malaria	Malaria Rapid Diagnostic Test
resul_malaria	Result of Malaria Rapid Diagnostic Test
p_breeding	Presence of conteiner
container	Type
n_with_larvae	number of containers with larvae
eggs_pallet	Number of eggs per pallet
ns1_denv_elisa	NS1 result by dengue ELISA
igm_denv_elisa	IgM result by dengue ELISA
igg_denv_elisa	IgG result by dengue ELISA
igg_denv_elisa	IgG result by dengue ELISA
pcr_denv_result	Dengue PCR result
igm_chik_elisa	IgM result by chikungunya ELISA
igg_chikv_elisa	IgG result by chikungunya ELISA
pcr_chikv	Chikungunya PCR result
prnt	PRTN test
prnt_result	Result of PRNT test
